# Supplementary material for: Thwarting Metabolic Dysfunction-Associated Fatty Liver Disease (MAFLD) with Common Bean: Dose- and Sex-Dependent Protection against Hepatic Steatosis
Source: Nutrients. 2023 Jan 19;15(3):526. doi: 10.3390/nu15030526 (PMC9920904; doi:10.3390/nu15030526)
Supplement: Supplementary file 1 [file nutrients-15-00526-s001.zip]

Archive with 4 entries (2 files):
- Supplemental Figures. Thwarting metabolic dysfunction-associated fatty liver disease (MAFLD) with dry beans.pdf
- Supplementary Tables. Thwarting metabolic dysfunction-associated fatty liver disease (MAFLD) with dry beans.xlsx
- Thwarting metabolic dysfunction-associated fatty liver disease (MAFLD) with common bean.Data/
- Thwarting metabolic dysfunction-associated fatty liver disease (MAFLD) with common bean.Data/sdb/
