# Supplementary material for: Thwarting Metabolic Dysfunction-Associated Fatty Liver Disease (MAFLD) with Common Bean: Dose- and Sex-Dependent Protection against Hepatic Steatosis
Source: Nutrients. 2023 Jan 19;15(3):526. doi: 10.3390/nu15030526 (PMC9920904; doi:10.3390/nu15030526)
Supplement: Supplementary file 1 [file nutrients-15-00526-s001.zip › Supplementary Tables. Thwarting metabolic dysfunction-associated fatty liver disease (MAFLD) with dry beans.xlsx]

## Sheet: Table S1. Diet formulations
Ingredient	0% Bean Control	17.5% Bean	35% Bean	70% Bean	Low Fat Control		Experimental diets modified from the original diet formulations
	g/100g	g/100g	g/100g	g/100g	g/100g
Solka-Floc	7.5	4	2	1	4.7
Cooked, whole white kidney bean	0	10.2	20.4	40.8	0		For the bean treatment groups, the whole bean was cooked and processed with the leachate, freeze‑dried, and homogenized into a fine powder; variety used in each diet was white kidney
Corn starch	15.9	15.2	12.1	2	29.9
Casein	23.5	19.4	15.3	7.1	19		Casein contains ≥85% protein.
Cerelose (Dextrose)	7.2	7.2	7.2	7.2	3.3
Sucrose	25	23	22	21	33.2
Vitamin mix	1.1	1.1	1.1	1.1	1		Dyets #310025 AIN‑93G vitamin mix.
DL-Methionine	0.3	0.3	0.3	0.3	0.3		Dyets #402950.
L-Tryptophan	0	0.02	0.03	0.06	0		Sigma T0254-25G.
Choline bitartrate	0.2	0.2	0.2	0.2	0.2		41% choline, Dyets #400750.
Mineral mix 4	3.8	3.8	3.8	3.8	4.3		Dyets #210025 AIN-93G mineral mix.
Corn oil	11.32	11.32	11.32	11.32	0
Anhydrous milk fat	4.24	4.24	4.24	4.24	0
Soybean oil	0	0	0	0	2.4
Lard	0	0	0	0	1.9
TOTAL (g)	100	100	100	100	100

## Sheet: Table S2. IPA Input
. Group Cohort .	35% vs 0% Bean	70% vs 0% Bean	70% vs 35% Bean
	DEGs	DEGs	DEGs
All IDs
Females	4358	4408	4361
Males	4336	4336	4299
Unmapped IDs
Females	9	9	9
Males	9	9	9
Mapped IDs
Females	4349	4399	4352
Males	4327	4327	4290
Duplicate-resolved Mapped IDs
Females	3547	3579	3541
Males	3539	3539	3497
Core Analysis-ready DEGs
Females	461	966	389
Males	394	1130	535
TOTAL DEGs	66,.624

## Sheet: Table S3. Tox Functions
	Activation z-scores						-logp-values						-logB-H p-values
Tox Functions	Females: 35% vs 0% Bean	Females: 70% vs 0% Bean	Females: 70% vs 35% Bean	Males: 35% vs 0% Bean	Males: 70% vs 0% Bean	Males: 70% vs 35% Bean	Females: 35% vs 0% Bean	Females: 70% vs 0% Bean	Females: 70% vs 35% Bean	Males: 35% vs 0% Bean	Males: 70% vs 0% Bean	Males: 70% vs 35% Bean	Females: 35% vs 0% Bean	Females: 70% vs 0% Bean	Females: 70% vs 35% Bean	Males: 35% vs 0% Bean	Males: 70% vs 0% Bean	Males: 70% vs 35% Bean
Hepatic steatosis	-1.36	-2.549	-2.195	-1.085	-0.851	-0.194	14.6615	37.9976	31.9839	14.9652	30.6784	23.318	12.1377	35.2766	29.4448	12.3228	27.8675	20.7236
Inflammation of liver	-0.799	-2.318	-1.057	-1.544	-1.789	-0.189	6.3622	9.46664	5.72666	9.62037	9.14491	6.88907	4.83846	7.78704	4.30153	7.48212	7.56446	5.13978
Necrosis of liver	0.699	-2.51	0.079	-0.2	-0.97	-0.295	4.13669	7.72231	5.10331	6.22447	14.4041	4.22836	2.95536	6.30236	3.79468	4.76054	12.2922	2.96808
Secretion of bile acid	1.941	2.183	N/A	N/A	1.941	1.667	7.73095	7.36685	1.89772	3.20418	6.89513	5.67442	6.16144	5.97415	1.30408	2.43678	5.6157	4.08002
© 2000-2022 QIAGEN. All rights reserved.

## Sheet: Table S4. DEGs
			Females: 35% versus 0% Bean						Females: 70% versus 0% Bean						Females: 70% versus 35% Bean						Males: 35% versus 0% Bean						Males: 70% versus 0% Bean						Males: 70% versus 35% Bean
Symbol	Name	Entrez Gene Name	Max group mean/ Expr Intensity/ RPKM	Expr Log Ratio	Expr Fold Change	Expr p-value	FDR p-value	Bonferroni	Max group mean/ Expr Intensity/ RPKM	Expr Log Ratio	Expr Fold Change	Expr p-value	FDR p-value	Bonferroni	Max group mean/ Expr Intensity/ RPKM	Expr Log Ratio	Expr Fold Change	Expr p-value	FDR p-value	Bonferroni	Max group mean/ Expr Intensity/ RPKM	Expr Log Ratio	Expr Fold Change	Expr p-value	FDR p-value	Bonferroni	Max group mean/ Expr Intensity/ RPKM	Expr Log Ratio	Expr Fold Change	Expr p-value	FDR p-value	Bonferroni	Max group mean/ Expr Intensity/ RPKM	Log₂ fold change	Expr Fold Change	Expr p-value	FDR p-value	Bonferroni	Location	Type(s)	ENSEMBL	Synonym(s)	Entrez Gene ID for Human	Entrez Gene ID for Mouse	Entrez Gene ID for Rat
ABCD1	Abcd1_1	ATP binding cassette subfamily D member 1	13.33	0.05	1.03	0.64	1	1	12.92	-0.32	-1.25	0.00104	0.04	1	13.33	-0.37	-1.29	0.000185	0.03	1	12.92	-0.15	-1.11	0.24	1	1	12.92	-0.66	-1.58	2.45e-07	6.7e-05	0.01	11.66	-0.51	-1.43	6.47e-05	0.02	1	Plasma Membrane	transporter	ENSMUST00000002084	ABC42,ALD,Aldgh,ALDP,AMN,ATP binding cassette subfamily D member 1,ATP-binding cassette, sub-family D (ALD), member 1,ATP-binding cassette, subfamily D, member 1,RGD1562128	215	11666	363516
ACAA1	Acaa1a_3	acetyl-CoA acyltransferase 1	79.69	0.12	1.09	0.2	1	1	101.58	0.47	1.39	2.75e-07	6.44e-05	0.01	101.58	0.35	1.28	0.00012	0.02	1	106.06	0.14	1.1	0.17	0.98	1	97.37	0.08	1.06	0.43	0.88	1	106.06	-0.06	-1.04	0.55	1	1	Cytoplasm	enzyme	ENSMUST00000039784	3-oxoacyl-coa Thiolase,ACAA,Acaa1a,Acaa1b,acetyl-CoA acyltransferase 1,acetyl-CoA acyltransferase 1A,acetyl-Coenzyme A acyltransferase 1A,acetyl-Coenzyme A acyltransferase 1B,D9Ertd25e,Lnc-Myd88,Peroxisomal 3-Ketoacyl CoA Thiolase,peroxisomal 3-oxoacyl-Coenzyme A thiolase,Peroxisomal thiolase,Pktaa,Pt,PTHIO,PTL,RGD1562373,THIO,THIOL,THIOLASE,Thiolase A,Thiolase B	30	113868	24157|501072
Acaa1b	Acaa1b_1	acetyl-Coenzyme A acyltransferase 1B	603.38	0.18	1.13	0.12	0.9	1	707.05	0.42	1.33	0.000243	0.02	1	707.05	0.24	1.18	0.04	0.55	1	1141.26	-0.05	-1.03	0.65	1	1	1141.26	-0.19	-1.14	0.07	0.43	1	1100.9	-0.15	-1.11	0.18	0.87	1	Cytoplasm	enzyme	ENSMUST00000010795	acetyl-Coenzyme A acyltransferase 1B,MGC29978,Thiolase b		235674
ACAA2	Acaa2_1	acetyl-CoA acyltransferase 2	370.53	0.15	1.11	0.05	0.63	1	419.57	0.33	1.26	2.07e-05	0.0023	1	419.57	0.18	1.13	0.02	0.4	1	450.11	0.14	1.11	0.14	0.93	1	464.93	0.25	1.19	0.01	0.16	1	464.93	0.11	1.08	0.28	0.96	1	Cytoplasm	enzyme	ENSMUST00000041053	0610011L04Rik,3-ketoacyl coa thiolase,acetyl-CoA acyltransferase 2,acetyl-Coenzyme A acyltransferase 2 (mitochondrial 3-oxoacyl-Coenzyme A thiolase),D18Ertd240e,DSAEC,T1,THIOLASE	10449	52538	170465
ACACA	Acaca_6	acetyl-CoA carboxylase alpha	44.86	-0.61	-1.53	9.65e-06	0.00494	0.49	44.86	-1.18	-2.27	9.09e-18	1.52e-14	4.65e-13	29.21	-0.57	-1.49	3.18e-05	0.01	1	31.49	-0.4	-1.32	0.00181	0.12	1	31.49	-0.78	-1.72	1.37e-09	1.05e-06	6.99e-05	23.94	-0.38	-1.3	0.00328	0.13	1	Cytoplasm	enzyme	ENSMUST00000020843	A530025K05RIK,ACAC,Acac1,ACACAD,ACACalpha,ACC,Acc α,ACC1,ACCA,ACCalpha,Acetyl-CoA carboxylase,ACETYL-COA CARBOXYLASE 1,acetyl-CoA carboxylase alpha,acetyl-CoA carboxylase α,acetyl-Coenzyme A carboxylase alpha,acetyl-Coenzyme A carboxylase α,Gm738,hACC1	31	107476	60581
ACACB	Acacb_2	acetyl-CoA carboxylase beta	44.05	-0.39	-1.31	0.0054	0.17	1	44.05	-1.27	-2.42	2.77e-19	6.26e-16	1.42e-14	33.46	-0.88	-1.84	5.81e-10	3.81e-06	2.97e-05	25.87	-0.36	-1.28	0.04	0.57	1	25.87	-1.03	-2.04	3.98e-09	2.47e-06	0.000203	20.5	-0.67	-1.59	0.000137	0.02	1	Cytoplasm	enzyme	ENSMUST00000031583	ACACbeta,ACC-beta,ACC-β,ACC2,ACCB,acetyl-CoA carboxylase beta,acetyl-CoA carboxylase β,acetyl-Coenzyme A carboxylase beta,acetyl-Coenzyme A carboxylase β,AW743042,C87246,HACC275,LOC283445	32	100705	116719
ACAD11	Acad11_1	acyl-CoA dehydrogenase family member 11	25.04	-0.07	-1.05	0.65	1	1	30.87	0.31	1.24	0.04	0.34	1	30.87	0.37	1.29	0.01	0.29	1	28.17	0.03	1.02	0.85	1	1	27.4	0.05	1.03	0.78	0.98	1	28.17	0.01	1.01	0.93	1	1	Cytoplasm	enzyme	ENSMUST00000120854	5730439E10Rik,acyl-CoA dehydrogenase family member 11,acyl-CoA dehydrogenase family, member 11,acyl-Coenzyme A dehydrogenase family, member 11,RGD1306270	84129	102632	315973
ACAD8	Acad8_2	acyl-CoA dehydrogenase family member 8	14.69	-0.05	-1.04	0.55	1	1	15.39	0.07	1.05	0.37	0.9	1	15.39	0.12	1.09	0.13	0.96	1	15.01	0.09	1.06	0.34	1	1	15.53	0.2	1.15	0.03	0.29	1	15.53	0.11	1.08	0.24	0.94	1	Cytoplasm	enzyme	ENSMUST00000060513	2310016C19Rik,acyl-CoA dehydrogenase family member 8,acyl-CoA dehydrogenase family, member 8,acyl-Coenzyme A dehydrogenase family, member 8,ARC42,IBDH,RGD1564209	27034	66948	367196
ACADL	Acadl_1	acyl-CoA dehydrogenase long chain	116.34	0.03	1.02	0.72	1	1	131.25	0.21	1.16	0.00945	0.17	1	131.25	0.18	1.13	0.03	0.46	1	114.47	0.07	1.05	0.49	1	1	109.82	-0.06	-1.04	0.52	0.92	1	114.47	-0.13	-1.09	0.18	0.88	1	Cytoplasm	enzyme	ENSMUST00000027153	ACAD4,ACOADA,acyl-CoA dehydrogenase long chain,acyl-CoA dehydrogenase, long chain,acyl-Coenzyme A dehydrogenase, long-chain,LCAD,Long chain acyl-coa dehydrogenase	33	11363	25287
ACADM	Acadm_1	acyl-CoA dehydrogenase medium chain	133.75	0.12	1.09	0.19	1	1	169.31	0.46	1.38	4.34e-07	9.38e-05	0.02	169.31	0.34	1.27	0.000176	0.03	1	178.91	0.09	1.07	0.34	1	1	168.99	0.04	1.03	0.67	0.96	1	178.91	-0.05	-1.04	0.6	1	1	Cytoplasm	enzyme	ENSMUST00000072697	ACAD1,ACADM1,Acetyl coenzyme a dehydrogenase, medium chain,Acetyl-Coenzyme A Dehydrogenase,acyl-CoA dehydrogenase medium chain,Acyl-CoA dehydrogenase, medium chain,acyl-Coenzyme A dehydrogenase, medium chain,MCAD,MCADH,MEDIUM-CHAIN FATTY ACYL-COA DEHYDROGENASE	34	11364	24158
ACADSB	Acadsb_1	acyl-CoA dehydrogenase short/branched chain	12.77	0.17	1.13	0.05	0.6	1	12.76	0.17	1.13	0.04	0.36	1	12.77	0.00384	1	0.96	1	1	12.93	0.18	1.13	0.07	0.72	1	14.05	0.35	1.28	0.000237	0.01	1	14.05	0.18	1.13	0.07	0.6	1	Cytoplasm	enzyme	ENSMUST00000015829	1300003O09Rik,2-MEBCAD,ACAD7,Acyl-coa dehydrogenase,acyl-CoA dehydrogenase short/branched chain,acyl-CoA dehydrogenase, short/branched chain,acyl-Coenzyme A dehydrogenase, short/branched chain,BB066609,LOC100912409,LOC103691247,SBCAD	36	66885	25618
ACADVL	Acadvl_1	acyl-CoA dehydrogenase very long chain	174.03	0.09	1.07	0.25	1	1	191.03	0.23	1.17	0.00401	0.1	1	191.03	0.14	1.1	0.08	0.82	1	181.93	0.11	1.08	0.27	1	1	180.27	0.15	1.11	0.12	0.54	1	181.93	0.05	1.03	0.63	1	1	Cytoplasm	enzyme	ENSMUST00000102574	ACAD6,acyl-CoA dehydrogenase very long chain,acyl-CoA dehydrogenase, very long chain,acyl-Coenzyme A dehydrogenase, very long chain,LCACD,VERY long-CHAIN FATTY ACYL-COA DEHYDROGENASE,VLACD,VLCAD	37	11370	25363
ACBD4	Acbd4_2	acyl-CoA binding domain containing 4	16.6	0.06	1.04	0.59	1	1	15.92	-0.06	-1.04	0.6	0.97	1	16.6	-0.11	-1.08	0.29	1	1	17.59	0.18	1.13	0.14	0.94	1	19	0.35	1.27	0.00344	0.09	1	19	0.17	1.13	0.15	0.82	1	Other	other	ENSMUST00000092559	2010009P05Rik,2010015A21RIK,acyl-CoA binding domain containing 4,acyl-Coenzyme A binding domain containing 4,HMFT0700	79777	67131	303577
ACBD5	Acbd5_9	acyl-CoA binding domain containing 5	16.37	0.19	1.14	0.12	0.9	1	18.91	0.4	1.32	0.000778	0.03	1	18.91	0.21	1.16	0.07	0.77	1	22.58	0.2	1.15	0.09	0.8	1	21.79	0.2	1.15	0.09	0.49	1	22.58	-0.00518	-1	0.96	1	1	Nucleus	other	ENSMUST00000114523	1300014E15RIK,acyl-CoA binding domain containing 5,acyl-Coenzyme A binding domain containing 5,LOC679565,RDLKD,similar to acyl-Coenzyme A binding domain containing 5	91452	74159	307170|679565
ACLY	Acly_2	ATP citrate lyase	170.37	-0.49	-1.4	0.03	0.49	1	170.37	-1.69	-3.23	1.19e-13	1.12e-10	6.1e-09	121.79	-1.2	-2.3	1.29e-07	0.000223	0.0066	96.25	-0.31	-1.24	0.09	0.81	1	96.25	-0.87	-1.82	2.72e-06	0.000495	0.14	78.7	-0.55	-1.47	0.00269	0.12	1	Cytoplasm	enzyme	ENSMUST00000007131	A730098H14RIK,ACL,ATP CITRATE LYASE,ATPCL,CITRATE LYASE,CLATP	47	104112	24159
Acot1	Acot1_1	acyl-CoA thioesterase 1	10.59	0.06	1.04	0.79	1	1	19.98	0.98	1.97	2.25e-05	0.00244	1	19.98	0.92	1.89	7.24e-05	0.02	1	13.69	0.44	1.36	0.00272	0.14	1	17.08	0.81	1.76	3.88e-08	1.45e-05	0.00198	17.08	0.37	1.29	0.01	0.25	1	Cytoplasm	enzyme	ENSMUST00000168120	ACH2,Acyl-CoA Thioesterase,acyl-CoA thioesterase 1,CTE-1,CTE-I,Cytosolic long chain acyl-CoA hydrolase,D12Ucla1		26897	50559
ACOT1	Acot3_1	acyl-CoA thioesterase 3	83.51	0.44	1.36	0.000746	0.06	1	94.5	0.63	1.55	1.59e-06	0.000294	0.08	94.5	0.19	1.14	0.15	1	1	14.74	0.84	1.79	0.0029	0.14	1	9.21	0.22	1.16	0.44	0.88	1	14.74	-0.62	-1.54	0.03	0.39	1	Cytoplasm	enzyme	ENSMUST00000120927	ACH2,Acot3,acyl-CoA thioesterase 1,acyl-CoA thioesterase 3,AW108394,CTE-1,LACH2,PTE-Ia,Pte2a,RGD1564089	641371	171281	314304
ACOT4	Acot4_1	acyl-CoA thioesterase 4	23.89	0.2	1.15	0.09	0.82	1	26.34	0.35	1.27	0.00303	0.08	1	26.34	0.15	1.11	0.2	1	1	13.76	0.31	1.24	0.01	0.34	1	11.1	-0.1	-1.07	0.43	0.88	1	13.76	-0.41	-1.33	0.00119	0.08	1	Cytoplasm	enzyme	ENSMUST00000021652	acyl-CoA thioesterase 4,B430212I04Rik,LOC679253,Peroxisomal Long Chain Acyl-coA Thioesterase lb,PTE-Ib,PTE1B,PTE2B	122970	171282	681337
ACOX1	Acox1_2	acyl-CoA oxidase 1	333.14	0.14	1.1	0.15	0.97	1	347.11	0.2	1.15	0.03	0.31	1	347.11	0.07	1.05	0.48	1	1	498.41	0.08	1.06	0.46	1	1	471.73	-0.14	-1.1	0.19	0.67	1	498.41	-0.22	-1.17	0.04	0.48	1	Cytoplasm	enzyme	ENSMUST00000072948	ACO,Aco1 alpha,Aco1 α,aCoA,ACOX,Acyl-Co-A oxidase 1,Acyl-CoA Oxidase,acyl-Coenzyme A oxidase 1, palmitoyl,AOX,Aox subunit a,D130055E20RIK,Faoxase,fatty acyl-CoA oxidase,LOC100910385,MITCH,Palcoa,PALMCOX,Palmitoyl-CoA Oxidase,Pao,Paox,Peroxisomal Acyl-coA Oxidase,Peroxisomal Fatty Acyl-CoA Oxidase,Peroxisomal palmitoyl-Coa oxidase,Peroxysomal Acyl-coa Oxidase,RATACOA1,SCOX	51	11430	50681
ACOX2	Acox2_2	acyl-CoA oxidase 2	20.23	-0.00342	-1	0.97	1	1	20.23	-0.05	-1.03	0.6	0.97	1	20.19	-0.05	-1.03	0.63	1	1	28.32	0.2	1.15	0.05	0.63	1	29.01	0.28	1.22	0.00489	0.1	1	29.01	0.08	1.06	0.4	1	1	Cytoplasm	enzyme	ENSMUST00000164598	acyl-CoA oxidase 2,acyl-Coenzyme A oxidase 2, branched chain,BCOX,BRCACOX,BRCOX,CBAS6,THCCox,Trihydroxycoprostanoyl-CoA Oxidase	8309	93732	252898
ACSF2	Acsf2_1	acyl-CoA synthetase family member 2	63.81	0.19	1.14	0.02	0.38	1	78.92	0.51	1.42	1.53e-09	6.96e-07	7.81e-05	78.92	0.31	1.24	0.000186	0.03	1	79.84	0.14	1.1	0.12	0.89	1	82.27	0.24	1.18	0.0083	0.14	1	82.27	0.1	1.07	0.28	0.96	1	Cytoplasm	enzyme	ENSMUST00000103164	ACSMW,acyl-CoA synthetase family member 2,AVYV493	80221	264895	619561
ACSL1	Acsl1_1	acyl-CoA synthetase long chain family member 1	179.65	0.05	1.03	0.62	1	1	207.5	0.26	1.2	0.00613	0.13	1	207.5	0.21	1.16	0.02	0.44	1	260.57	0.31	1.24	0.00612	0.21	1	274.58	0.45	1.36	8.15e-05	0.00666	1	274.58	0.14	1.1	0.23	0.93	1	Cytoplasm	enzyme	ENSMUST00000034046	ACAS,Acas1,ACS,ACS1,ACYL-COA SYNTHETASE,Acyl-coa synthetase 5,acyl-CoA synthetase long-chain family member 1,COAA,FACL1,FACL2,FACS,Facs1,Fatty acid coa ligase 2,Fatty Acid Coenzyme A Ligase, Long Chain 2,LACS,LACS 1,LACS2,Long Chain Acyl-CoA Synthetase 2,Long chain fatty acid CoA synthase	2180	14081	25288
ACSL3	Acsl3_3	acyl-CoA synthetase long chain family member 3	14.95	-0.52	-1.44	0.000856	0.07	1	14.95	-0.67	-1.59	1.79e-05	0.00208	0.92	10.47	-0.15	-1.11	0.34	1	1	10.1	-0.12	-1.09	0.46	1	1	10.1	-0.27	-1.2	0.12	0.54	1	9.17	-0.14	-1.1	0.4	1	1	Cytoplasm	enzyme	ENSMUST00000142704	2610510B12Rik,ACS3,ACYL-COA SYNTHETASE 3,acyl-CoA synthetase long-chain family member 3,FACL3,LACS 3,PRO2194	2181	74205	114024
ACSL5	Acsl5_1	acyl-CoA synthetase long chain family member 5	85.07	-0.31	-1.24	0.00709	0.2	1	85.07	-0.79	-1.73	4.42e-12	2.9e-09	2.26e-07	68.96	-0.48	-1.4	2.35e-05	0.00813	1	63.9	-0.11	-1.08	0.34	1	1	63.9	-0.39	-1.31	0.000493	0.02	1	59.4	-0.28	-1.22	0.01	0.24	1	Cytoplasm	enzyme	ENSMUST00000225551	1700030F05Rik,ACS2,ACS5,Acyl CoA Synthetase 5,acyl-CoA synthetase long-chain family member 5,FACL5,Fatty Acid Coenzyme A Ligase, Long Chain5	51703	433256	94340
ACSM1	Acsm1_2	acyl-CoA synthetase medium chain family member 1	140.6	0.22	1.16	0.00809	0.22	1	160.75	0.41	1.33	6.01e-07	0.000125	0.03	160.75	0.19	1.14	0.02	0.39	1	120.48	0.26	1.2	0.00642	0.21	1	134.86	0.49	1.4	5.71e-07	0.000138	0.03	134.86	0.22	1.17	0.02	0.35	1	Cytoplasm	enzyme	ENSMUST00000047929	Acas3,acyl-CoA synthetase medium-chain family member 1,BUCS1,Macs,MACS1,Medium-Chain Acyl-Coa Synthetase	116285	117147	361638
ACSM3	Acsm3_2	acyl-CoA synthetase medium chain family member 3	13.77	-0.12	-1.08	0.44	1	1	13.77	-0.49	-1.4	0.00112	0.04	1	12.76	-0.37	-1.29	0.01	0.31	1	13.29	0.00255	1	0.98	1	1	13.29	-0.16	-1.12	0.21	0.7	1	13.24	-0.16	-1.12	0.21	0.91	1	Cytoplasm	enzyme	ENSMUST00000106527	acyl-CoA synthetase medium-chain family member 3,LOC105379461,SA,SAH	6296	20216	24763
ACSM5	Acsm5_2	acyl-CoA synthetase medium chain family member 5	16.22	0.27	1.2	0.00958	0.24	1	18.53	0.47	1.38	4.92e-06	0.000748	0.25	18.53	0.2	1.15	0.05	0.63	1	19.24	0.32	1.25	0.00109	0.09	1	18.48	0.32	1.25	0.00129	0.05	1	19.24	-0.00477	-1	0.96	1	1	Other	enzyme	ENSMUST00000066465	Aa2-174,acyl-CoA synthetase medium-chain family member 5,C730019D22,C730027J19Rik,Cc1-38,FLJ20581,RGD1309578	54988	272428	361637
ACSS2	Acss2_1	acyl-CoA synthetase short chain family member 2	205.68	-0.29	-1.22	0.1	0.84	1	205.68	-1.11	-2.16	1.49e-10	7.94e-08	7.65e-06	168.02	-0.82	-1.76	2.17e-06	0.00161	0.11	93.5	-0.08	-1.06	0.63	1	1	93.5	-0.48	-1.4	0.00463	0.1	1	89.54	-0.4	-1.32	0.02	0.32	1	Cytoplasm	enzyme	ENSMUST00000029135	1110017C11Rik,ACAS,Acas1,ACAS2,ACECS,AceCS1,Acetyl-coa synthetase 1, amp forming,ACS,Acs1,ACSA,Acss2 (predicted),acyl-CoA synthetase short-chain family member 2,dJ1161H23.1	55902	60525	311569
AGPAT2	Agpat2_1	1-acylglycerol-3-phosphate O-acyltransferase 2	133.27	-0.03	-1.02	0.71	1	1	133.27	-0.27	-1.21	0.00146	0.05	1	130.02	-0.24	-1.18	0.00501	0.17	1	157.7	-0.07	-1.05	0.47	1	1	160.61	0.09	1.07	0.37	0.85	1	160.61	0.17	1.12	0.1	0.72	1	Cytoplasm	enzyme	ENSMUST00000028286	1-acylglycerol-3-phosphate O-acyltransferase 2,1-acylglycerol-3-phosphate O-acyltransferase 2 (lysophosphatidic acid acyltransferase, beta),1-acylglycerol-3-phosphate O-acyltransferase 2 (lysophosphatidic acid acyltransferase, β),1-AGPAT2,2510002J07Rik,BSCL,BSCL1,LPAAB,LPAAT-beta,LPAAT-β,LPLAT2,lysophosphatidic acid acyltransferase beta,lysophosphatidic acid acyltransferase β	10555	67512	311821
AGPAT3	Agpat3_3	1-acylglycerol-3-phosphate O-acyltransferase 3	35.71	0.15	1.11	0.07	0.74	1	33.44	0.06	1.05	0.46	0.93	1	35.71	-0.09	-1.06	0.29	1	1	43.6	-0.08	-1.05	0.42	1	1	43.6	-0.28	-1.21	0.00324	0.08	1	41.03	-0.2	-1.15	0.03	0.42	1	Cytoplasm	enzyme	ENSMUST00000166360	1-acylglycerol-3-phosphate O-acyltransferase 3,1-AGPAT 3,D10Jhu12e,LPAAT-GAMMA1,LPAAT3,LPLAT3	56894	28169	294324
APOA2	Apoa2_4	apolipoprotein A2	50.65	0.16	1.11	0.19	1	1	57.45	0.34	1.27	0.00391	0.1	1	57.45	0.18	1.14	0.12	0.92	1	57.04	0.00649	1	0.96	1	1	56.78	0.06	1.04	0.64	0.95	1	57.04	0.05	1.04	0.67	1	1	Extracellular Space	transporter	ENSMUST00000111319	A2,Alp-2,APOAII,apolipoprotein A-II,APOLIPOPROTEIN A2,Hdl-1	336	11807	25649
APOA4	Apoa4_1	apolipoprotein A4	1157.26	-0.79	-1.73	1.19e-06	0.00122	0.06	1157.26	-1.42	-2.68	1.76e-18	3.61e-15	8.99e-14	666.2	-0.64	-1.55	9.05e-05	0.02	1	2768.25	-0.64	-1.56	0.00618	0.21	1	2768.25	-2.14	-4.41	3.7e-20	4.13e-16	1.89e-15	1767.3	-1.5	-2.83	1.06e-10	1.43e-06	5.41e-06	Extracellular Space	transporter	ENSMUST00000034585	APOA-IV,APOLIPOPROTEIN A-IV,apolipoprotein A4	337	11808	25080
APOA5	Apoa5_1	apolipoprotein A5	51.7	-0.23	-1.18	0.02	0.39	1	51.7	-0.28	-1.21	0.0068	0.14	1	43.89	-0.04	-1.03	0.67	1	1	38.24	0.12	1.09	0.35	1	1	35.27	0.00165	1	0.99	1	1	38.24	-0.12	-1.09	0.35	1	1	Extracellular Space	transporter	ENSMUST00000121598	1300007O05Rik,APOAV,apolipoprotein A-V,apolipoprotein A5,RAP3	116519	66113	140638
APOC2	Apoc2_1	apolipoprotein C2	337.27	-0.51	-1.43	5.9e-06	0.00351	0.3	337.27	-0.76	-1.69	2.14e-11	1.24e-08	1.09e-06	236.53	-0.25	-1.19	0.03	0.5	1	616.62	-0.45	-1.36	0.00228	0.13	1	616.62	-0.99	-1.98	1.74e-11	2.88e-08	8.9e-07	447.76	-0.54	-1.45	0.000237	0.03	1	Extracellular Space	transporter	ENSMUST00000003074	APO-CII,apolipoprotein C2,RGD1560725	344	11813	292697
APOE	Apoe_2	apolipoprotein E	130.75	0.03	1.02	0.75	1	1	151.75	0.24	1.18	0.01	0.21	1	151.75	0.21	1.16	0.03	0.52	1	107.6	0.25	1.19	0.04	0.56	1	120.22	0.46	1.37	0.000148	0.00993	1	120.22	0.21	1.15	0.09	0.67	1	Extracellular Space	transporter	ENSMUST00000173739	AD2,APOEA,Apolipoprotein E,LDLCQ5,LPG	348	11816	25728
APOH	Apoh_4	apolipoprotein H	1384.2	0.06	1.04	0.45	1	1	1439.35	0.12	1.08	0.15	0.66	1	1439.35	0.06	1.04	0.49	1	1	1287.59	0.13	1.1	0.17	0.98	1	1350.18	0.26	1.2	0.00757	0.14	1	1350.18	0.13	1.09	0.19	0.9	1	Extracellular Space	transporter	ENSMUST00000000049	Apolipoprotein H,B2G1,B2GP1,B2GPI,beta 2 GLYCOPROTEIN I,Beta 2-GPI,BG,β 2 glycoprotein 1,β 2 GLYCOPROTEIN I,β-2-GPI	350	11818	287774
Apon	Apon_2	apolipoprotein N	54.7	0.27	1.21	0.00722	0.21	1	51.06	0.17	1.12	0.1	0.54	1	54.7	-0.1	-1.07	0.3	1	1	60.2	0.21	1.16	0.02	0.45	1	58.01	0.21	1.16	0.02	0.24	1	60.2	0.00327	1	0.97	1	1	Other	other	ENSMUST00000218722	apolipoprotein N,D10Ucla2,RGD1311384		28194	304603
CD36	Cd36_3	CD36 molecule	32.54	-0.23	-1.17	0.06	0.7	1	32.54	-0.38	-1.3	0.00265	0.08	1	27.76	-0.15	-1.11	0.25	1	1	38.29	-0.32	-1.25	0.04	0.56	1	38.29	-0.86	-1.82	2.74e-08	1.07e-05	0.0014	30.29	-0.54	-1.45	0.000525	0.05	1	Plasma Membrane	transmembrane receptor	ENSMUST00000169095	BDPLT10,CD36 molecule,CHDS7,FAT,FAT/CD36,FATTY ACID TRANSLOCASE,GP3B,GP4,GPIV,PASIV,Platelet glycoprotein 4,RGD1562323,SCARB3	948	12491	29184
Ces1b/Ces1c	Ces1c_1	carboxylesterase 1C	1862.71	0.19	1.14	0.02	0.37	1	1967.25	0.27	1.2	0.0012	0.05	1	1967.25	0.08	1.05	0.36	1	1	1171.57	0.32	1.24	0.00175	0.12	1	1299.74	0.52	1.43	2.81e-07	7.43e-05	0.01	1299.74	0.2	1.15	0.04	0.49	1	Cytoplasm	enzyme	ENSMUST00000109582	ACAT,carboxylesterase 1,carboxylesterase 1D,CE1,CEH,CES1A1,Ces1d,CES2,Ces3,Cholesterol esterase,Es22,hCE-1,HMSE,HMSE1,Hydrolase a,LIVER MICROSOMAL CARBOXYLESTERASE,NCEH,PCE-1,REH,SES1,TGH	1066	104158	113902
CES1	Ces1d_1	carboxylesterase 1	287.39	0.24	1.18	0.00791	0.22	1	347.03	0.52	1.43	1.45e-08	5.37e-06	0.000742	347.03	0.28	1.21	0.0026	0.12	1	277.73	0.37	1.29	0.00221	0.13	1	341.98	0.73	1.65	1.46e-09	1.1e-06	7.46e-05	341.98	0.36	1.28	0.0028	0.12	1	Cytoplasm	enzyme	ENSMUST00000034172	carboxylesterase 1B,carboxylesterase 1C,Ces-N,Ces1b,Ces1c,Ee-1,ES-1,ES-2,Es-4,Es-N,Gm5158,Hydrolase S,PESN		13884|382044
Ces1e	Ces1e_1	carboxylesterase 1E	45.5	0.15	1.11	0.11	0.88	1	51.19	0.32	1.25	0.000484	0.02	1	51.19	0.18	1.13	0.06	0.69	1	61.35	0.25	1.19	0.03	0.51	1	72.04	0.54	1.46	2.22e-06	0.000425	0.11	72.04	0.29	1.23	0.00998	0.22	1	Cytoplasm	enzyme	ENSMUST00000034173	carboxylesterase 1E,Ceh,Ces1,Eg,Egasyn,Es-22,Liver Carboxylesterase10,LOC683107,Nceh		13897	29225
Ces1f	Ces1f_1	carboxylesterase 1F	155.79	0.03	1.02	0.75	1	1	179.51	0.24	1.18	0.00766	0.15	1	179.51	0.21	1.16	0.02	0.38	1	223.17	0.26	1.2	0.00779	0.24	1	242.34	0.43	1.35	7.57e-06	0.00111	0.39	242.34	0.18	1.13	0.07	0.61	1	Cytoplasm	enzyme	ENSMUST00000034178	carboxylesterase 1F,Carboxylesterase ML1,carboxylesterase-like 1,Cesl1,CesML1,HYDROLASE B,LOC100913002,LOC102556807,MGC18894,TGH-2		234564	501232
Ces1g	Ces1g_1	carboxylesterase 1G	91.69	0.28	1.21	0.00162	0.1	1	108.36	0.52	1.44	3.14e-09	1.35e-06	0.000161	108.36	0.24	1.18	0.00558	0.19	1	73.08	0.21	1.16	0.06	0.69	1	75.69	0.32	1.25	0.00388	0.09	1	75.69	0.11	1.08	0.32	0.99	1	Cytoplasm	enzyme	ENSMUST00000044602	carboxylesterase 1G,CEH,Ces-1,Ses-1		12623
Ces2a	Ces2a_1	carboxylesterase 2A	66.41	0.61	1.52	1.01e-08	2.89e-05	0.000519	79.92	0.88	1.84	1.11e-16	1.62e-13	5.68e-12	79.92	0.27	1.21	0.01	0.27	1	76.75	1	2	8.31e-13	1.08e-08	4.25e-08	116.64	1.66	3.15	1.34e-32	6e-28	6.87e-28	116.64	0.66	1.58	2.18e-06	0.0017	0.11	Cytoplasm	enzyme	ENSMUST00000034346	9130231C15Rik,carboxylesterase 2A,carboxylesterase 2J,Ces2j,Ces6,Est ai266984 (esterase related),NM 133960		102022	685645
Ces2e	Ces2e_2	carboxylesterase 2E	93.75	0.11	1.08	0.22	1	1	88.25	0.03	1.02	0.76	0.99	1	93.75	-0.08	-1.06	0.35	1	1	120.21	0.16	1.12	0.14	0.94	1	122.21	0.25	1.19	0.02	0.25	1	122.21	0.09	1.06	0.42	1	1	Other	enzyme	ENSMUST00000109410	9030624L02Rik,Bac36707,carboxylesterase 2E,Ces5		234673	192257
CES3	Ces3a_1	carboxylesterase 3	253.35	0.35	1.28	0.000581	0.06	1	331.09	0.74	1.67	4.24e-13	3.5e-10	2.17e-08	331.09	0.39	1.31	0.000141	0.02	1	560.7	0.3	1.23	0.01	0.28	1	691.37	0.66	1.58	1.09e-08	5.48e-06	0.000559	691.37	0.36	1.29	0.00163	0.09	1	Cytoplasm	enzyme	ENSMUST00000093222	carboxylesterase 3,carboxylesterase 3A,carboxylesterase 3B,Ces3-ps1,Ces31,Ces31L,Ces3a,Ces3b,Ces3L,EG13909,ES31,ES31L,FLJ21736,Gm4738,LOC100363706,TGH	23491	13909|382053	689754
CIDEA	Cidea_1	cell death inducing DFFA like effector a	0.11	-1.48	-2.78	0.11	0.89	1	0.11	-2.96	-7.78	0.00428	0.1	1	0.04	-1.48	-2.8	0.17	1	1	20.94	-0.74	-1.67	0.13	0.91	1	20.94	-2.23	-4.69	3.81e-06	0.000657	0.19	12.58	-1.49	-2.81	0.002	0.1	1	Cytoplasm	other	ENSMUST00000025404	cell death-inducing DFFA-like effector a,cell death-inducing DNA fragmentation factor, alpha subunit-like effector A,cell death-inducing DNA fragmentation factor, α subunit-like effector A,Dff,LOC683592	1149	12683	291541
CIDEC	Cidec_1	cell death inducing DFFA like effector c	0.12	-0.17	-1.13	0.91	1	1	0.13	0.12	1.09	0.93	1	1	0.13	0.3	1.23	0.84	1	1	13.21	-0.25	-1.19	0.69	1	1	13.21	-2.08	-4.24	0.000701	0.03	1	10.84	-1.84	-3.58	0.0028	0.12	1	Cytoplasm	other	ENSMUST00000113089	Adipoocyte-specific,cell death-inducing DFFA-like effector c,CIDE-3,FPLD5,FSP27	63924	14311	500292
CPT1A	Cpt1a_2	carnitine palmitoyltransferase 1A	91.69	-0.04	-1.03	0.69	1	1	91.69	-0.02	-1.01	0.85	1	1	90.06	0.02	1.01	0.84	1	1	107.98	0.00691	1	0.94	1	1	107.85	-0.56	-1.47	1.32e-08	6.21e-06	0.000676	107.98	-0.57	-1.48	8.74e-09	5.05e-05	0.000447	Cytoplasm	enzyme	ENSMUST00000025835	C730027G07,Carnithine palmitoyltransferase I,carnitine palmitoyltransferase 1A,carnitine palmitoyltransferase 1a, liver,Carnitine palmitoyltransferase i,CPT-1 alpha,CPT-1 α,CPT-Ia,CPT1,CPT1-L,CPTI,L-CPT1,Mitochondrial Carnitine O-palmitoyltransferase1	1374	12894	25757
CPT2	Cpt2_1	carnitine palmitoyltransferase 2	44.21	0.05	1.03	0.6	1	1	51.2	0.26	1.2	0.00294	0.08	1	51.2	0.21	1.16	0.01	0.32	1	51.65	0.07	1.05	0.43	1	1	53.17	0.17	1.13	0.05	0.37	1	53.17	0.1	1.07	0.26	0.95	1	Cytoplasm	enzyme	ENSMUST00000030345	Carnitine o-palmitoyltransferase,Carnitine o-palmitoyltransferase ii,carnitine palmitoyltransferase 2,Carnitine Palmitoyltransferase II,CPT1,CPTASE,CPTII,IIAE4,Mitochondrial carnitine palmitoyltransferase II	1376	12896	25413
DECR1	Decr1_1	2,4-dienoyl-CoA reductase 1	52.51	0.07	1.05	0.41	1	1	59.17	0.25	1.19	0.00487	0.11	1	59.17	0.18	1.13	0.05	0.62	1	59.88	0.03	1.02	0.75	1	1	58.83	-0.1	-1.07	0.31	0.8	1	59.88	-0.14	-1.1	0.18	0.88	1	Cytoplasm	enzyme	ENSMUST00000029877	1200012F07Rik,2,4 Dienoyl Reductase,2,4-Dienoyl coa reductase,2,4-dienoyl CoA reductase 1, mitochondrial,2,4-dienoyl-CoA reductase 1,DECR,NADPH,SDR18C1	1666	67460	117543
DECR2	Decr2_3	2,4-dienoyl-CoA reductase 2	84.64	0.02	1.02	0.8	1	1	92.21	0.15	1.11	0.09	0.51	1	92.21	0.13	1.09	0.14	0.98	1	91.12	0.07	1.05	0.44	1	1	86.67	-0.17	-1.12	0.08	0.46	1	91.12	-0.24	-1.18	0.01	0.25	1	Cytoplasm	enzyme	ENSMUST00000040907	2,4-dienoyl-CoA reductase 2,2-4-dienoyl-Coenzyme A reductase 2, peroxisomal,D2, d4-dienoylcoa reductase,Dcrakl,PDCR,putativeperoxisomal24-dienoyl-CoAreductase,SDR17C1	26063	26378	64461
DGAT2	Dgat2_1	diacylglycerol O-acyltransferase 2	260.85	0.07	1.05	0.45	1	1	255.74	0.04	1.03	0.65	0.98	1	260.85	-0.03	-1.02	0.76	1	1	189.56	0.14	1.1	0.21	1	1	193.13	0.23	1.17	0.04	0.33	1	193.13	0.09	1.06	0.42	1	1	Cytoplasm	enzyme	ENSMUST00000033001	0610010B06Rik,ARAT,diacylglycerol O-acyltransferase 2,GS1999FULL,HMFN1045	84649	67800	252900
ECH1	Ech1_1	enoyl-CoA hydratase 1	196.51	0.09	1.07	0.28	1	1	236.6	0.36	1.29	2.05e-05	0.00229	1	236.6	0.27	1.21	0.00146	0.09	1	237.85	0.07	1.05	0.5	1	1	227.01	0.06	1.04	0.58	0.94	1	237.85	-0.01	-1.01	0.91	1	1	Cytoplasm	enzyme	ENSMUST00000066264	Delta(3,5)-Delta(2,4)-dienoyl-CoA isomerase, mitochondrial,Delta(3,5)-Delta(2,4)-dienoyl-CoA isomerase, peroxisomal,enoyl coenzyme A hydratase 1, peroxisomal,enoyl-CoA hydratase 1,HIP11,HPXEL,Mitochondrial dienoyl-coa isomerase,Perox enolhydratase,Peroxisomal enoyl hydratase-like,Pxel,δ(3,5)-δ(2,4)-dienoyl-CoA isomerase, mitochondrial,δ(3,5)-δ(2,4)-dienoyl-CoA isomerase, peroxisomal	1891	51798	64526
ECI2	Eci2_2	enoyl-CoA delta isomerase 2	14.36	0.06	1.04	0.64	1	1	20.2	0.55	1.47	2.56e-05	0.00269	1	20.2	0.49	1.41	0.000188	0.03	1	18.22	0.33	1.26	0.00447	0.18	1	17.12	0.29	1.23	0.01	0.17	1	18.22	-0.04	-1.02	0.76	1	1	Cytoplasm	enzyme	ENSMUST00000021854	ACBD2,dJ1013A10.3,DRS-1,enoyl-CoA delta isomerase 2,enoyl-CoA δ isomerase 2,enoyl-Coenzyme A delta isomerase 2,enoyl-Coenzyme A δ isomerase 2,HCA88,PECI,Peroxisomal delta3, delta2-enoyl-Coenzyme A isomerase,Peroxisomal enoyl-coa isomerase	10455	23986	291075
EHHADH	Ehhadh_1	enoyl-CoA hydratase and 3-hydroxyacyl CoA dehydrogenase	110.53	-0.1	-1.07	0.37	1	1	111.92	0.02	1.01	0.85	1	1	111.92	0.12	1.09	0.28	1	1	101.23	-0.18	-1.13	0.11	0.86	1	101.23	-0.3	-1.23	0.00579	0.12	1	89.04	-0.12	-1.09	0.25	0.95	1	Cytoplasm	enzyme	ENSMUST00000023559	1300002P22Rik,BIEN,Bif,ECHD,enoyl-CoA hydratase and 3-hydroxyacyl CoA dehydrogenase,enoyl-Coenzyme A, hydratase/3-hydroxyacyl Coenzyme A dehydrogenase,FRTS3,Had,HD,L-bifunctional,L-PBE,L-Specific Multifunctional Beta Oxidation,L-Specific Multifunctional β Oxidation,LBFP,LBP,Lmbop,MEF,Mfe,MFE1,MFP,MFP-1,Pbe,PBFE,pe-CoA,perMFE-1,Peroxisomal 3,2-enoyl-CoA isomerase,Peroxisomal Bifunctional Enzyme,PPA	1962	74147	171142
ELOVL1	Elovl1_2	ELOVL fatty acid elongase 1	13.92	0.01	1.01	0.91	1	1	13.85	-0.15	-1.11	0.17	0.69	1	13.92	-0.16	-1.12	0.14	0.97	1	16.46	-0.14	-1.1	0.25	1	1	16.46	-0.28	-1.21	0.02	0.21	1	14.82	-0.14	-1.1	0.22	0.92	1	Cytoplasm	enzyme	ENSMUST00000167636	CGI-88,elongation of very long chain fatty acids (FEN1/Elo2, SUR4/Elo3, yeast)-like 1,ELOVL fatty acid elongase 1,IKSHD,LOC684910,Ssc1	64834	54325	679532
ELOVL2	Elovl2_1	ELOVL fatty acid elongase 2	214.49	-0.34	-1.27	0.000189	0.03	1	214.49	-0.76	-1.69	8.99e-17	1.4e-13	4.6e-12	169.07	-0.42	-1.34	4.58e-06	0.00251	0.23	188.84	-0.05	-1.04	0.63	1	1	188.84	-0.44	-1.36	6.09e-05	0.0054	1	181.4	-0.39	-1.31	0.00043	0.04	1	Cytoplasm	enzyme	ENSMUST00000021793	Elo2,elongation of very long chain fatty acids (FEN1/Elo2, SUR4/Elo3, yeast)-like 2,ELOVL fatty acid elongase 2,Elovl2 (predicted),Fatty acid elongase 2,LOC682492,SSC2	54898	54326	498728
ELOVL3	Elovl3_2	ELOVL fatty acid elongase 3	1.01	1.04	2.06	0.06	0.66	1	1.31	1.43	2.69	0.00943	0.17	1	1.31	0.38	1.3	0.48	1	1	61.13	0.44	1.36	0.03	0.54	1	101.92	1.24	2.36	4.15e-09	2.51e-06	0.000212	101.92	0.79	1.73	0.000164	0.03	1	Cytoplasm	enzyme	ENSMUST00000237098	CIG-30,CIN-2,elongation of very long chain fatty acids (FEN1/Elo2, SUR4/Elo3, yeast)-like 3,ELOVL fatty acid elongase 3,Elovl3 (predicted)	83401	12686	309449
ELOVL5	Elovl5_1	ELOVL fatty acid elongase 5	443.81	-0.28	-1.22	0.00297	0.13	1	443.81	-0.82	-1.77	4.93e-18	9.28e-15	2.52e-13	364.42	-0.54	-1.45	1.32e-08	3.99e-05	0.000673	589.24	-0.28	-1.21	0.05	0.64	1	589.24	-0.99	-1.99	4.01e-12	7.78e-09	2.05e-07	486.02	-0.71	-1.64	6.29e-07	0.000758	0.03	Cytoplasm	enzyme	ENSMUST00000034904	1110059L23Rik,dJ483K16.1,Elongase 5,ELOVL family member 5, elongation of long chain fatty acids (yeast),ELOVL fatty acid elongase 5,HELO1,RELO1,SCA38	60481	68801	171400
ELOVL6	Elovl6_3	ELOVL fatty acid elongase 6	102.01	-0.52	-1.44	0.01	0.31	1	102.01	-1.42	-2.67	3.89e-11	2.23e-08	1.99e-06	70.76	-0.89	-1.86	3.1e-05	0.01	1	54.73	-0.56	-1.47	0.00209	0.13	1	54.73	-1.02	-2.02	2.24e-08	9.17e-06	0.00115	37.51	-0.46	-1.37	0.01	0.25	1	Cytoplasm	enzyme	ENSMUST00000071402	Elongase 6,ELOVL family member 6, elongation of long chain fatty acids (yeast),ELOVL fatty acid elongase 6,FACE,FAE,hELO2,LCE,Lce2,LOC100910695,LOC102549542,long CHAIN FATTY ACYL ELONGASE,RELO2	79071	170439	171402
FABP1	Fabp1_1	fatty acid binding protein 1	6018.71	0.03	1.02	0.77	1	1	6778.91	0.2	1.15	0.04	0.33	1	6778.91	0.18	1.13	0.07	0.76	1	7726.85	0.09	1.06	0.46	1	1	7257.2	-0.05	-1.03	0.68	0.96	1	7726.85	-0.13	-1.1	0.25	0.94	1	Cytoplasm	transporter	ENSMUST00000067492	FABPL,Fabplg,Fatty Acid Binding,fatty acid binding protein 1,fatty acid binding protein 1, liver,Fatty acid binding protein, liver,L-FABP,Lfabp-1,p14,Scp,SCP.	2168	14080	24360
FABP2	Fabp2_1	fatty acid binding protein 2	86.55	-0.16	-1.12	0.14	0.95	1	86.55	-0.44	-1.36	3.45e-05	0.00342	1	77.7	-0.28	-1.21	0.00814	0.23	1	120.04	-0.05	-1.03	0.72	1	1	120.04	-0.57	-1.49	1.83e-05	0.00215	0.94	116.2	-0.52	-1.44	8.74e-05	0.02	1	Cytoplasm	transporter	ENSMUST00000023820	FABP,FABPI,FABPPM,fatty acid binding protein 2,fatty acid binding protein 2, intestinal,I-FABP	2169	14079	25598
FABP4	Fabp4_1	fatty acid binding protein 4	8.29	-0.46	-1.37	0.05	0.59	1	8.29	-0.44	-1.36	0.05	0.39	1	6.08	0.01	1.01	0.96	1	1	14.2	-0.46	-1.38	0.03	0.52	1	14.2	-0.87	-1.83	4.77e-05	0.00448	1	10.17	-0.42	-1.33	0.05	0.54	1	Cytoplasm	transporter	ENSMUST00000029041	422/aP2,A-fab,A-FABP,Adipocyte fatty acid binding,ALBP,ALBP/Ap2,AP2,Ap2 lipid-binding,fatty acid binding protein 4,fatty acid binding protein 4, adipocyte,HEL-S-104,Lbpl,P15	2167	11770	79451
FABP5	Fabp5_1	fatty acid binding protein 5	152.74	-0.59	-1.5	0.0028	0.13	1	152.74	-1.94	-3.83	5.76e-23	2.6e-19	2.95e-18	99.2	-1.35	-2.55	6.01e-12	7.89e-08	3.07e-07	17.9	-0.38	-1.3	0.11	0.87	1	17.9	-1.41	-2.65	2.8e-09	1.87e-06	0.000143	13.97	-1.03	-2.04	1.42e-05	0.00617	0.73	Cytoplasm	transporter	ENSMUST00000029046	C-FABP,DA11,E-FABP,Fabp epithelial,Fabpe,fatty acid binding protein 5,fatty acid binding protein 5, epidermal,KFABP,Klbp,mal1,PA-FABP	2171	16592	140868
FADS1	Fads1_1	fatty acid desaturase 1	265.65	-0.25	-1.19	0.00623	0.19	1	265.65	-0.71	-1.64	1.75e-15	2.13e-12	8.93e-11	223.95	-0.47	-1.38	1.76e-07	0.00029	0.00902	212.43	-0.16	-1.12	0.16	0.97	1	212.43	-0.73	-1.66	1.99e-10	2.22e-07	1.02e-05	189.82	-0.57	-1.48	7.25e-07	0.000772	0.04	Plasma Membrane	enzyme	ENSMUST00000010807	0710001O03RIK,A930006B21Rik,BC269730-2,D5D,Delta-5 Desaturase,DSD,FADS6,FADSD5,Fatty acid desaturase,Fatty acid desaturase 1,LLCDL1,TU12,δ-5 Desaturase	3992	76267	84575
FADS2	Fads2_1	fatty acid desaturase 2	535.24	-0.44	-1.36	5.39e-06	0.0033	0.28	535.24	-0.89	-1.85	7.98e-20	2e-16	4.08e-15	392.39	-0.45	-1.36	5.01e-06	0.00267	0.26	464.9	-0.27	-1.21	0.04	0.55	1	464.9	-1.16	-2.24	1.26e-19	1.12e-15	6.43e-15	386.44	-0.89	-1.86	3.23e-12	6.54e-08	1.65e-07	Plasma Membrane	enzyme	ENSMUST00000025567	2900042M13Rik,D6D,DES6,Fads2a,Fadsd2,FADSD6,fatty acid desaturase 2,LLCDL2,SLL0262,TU13,δ 6 desaturase	9415	56473	83512
FASN	Fasn_2	fatty acid synthase	295.86	-0.63	-1.54	0.00012	0.02	1	295.86	-1.28	-2.43	3.67e-15	4.36e-12	1.88e-10	191	-0.65	-1.57	5.81e-05	0.01	1	210.4	-0.38	-1.3	0.04	0.55	1	210.4	-0.79	-1.73	1.37e-05	0.00171	0.7	162.74	-0.41	-1.33	0.02	0.36	1	Cytoplasm	enzyme	ENSMUST00000206589	A630082H08Rik,FAS,FASH,fatty acid synthase,Long chain fatty acyl-coa synthetase,NADP Dependent Oxidoreductase,nFAS,OA-519,SDR27X1	2194	14104	50671
Gk	Gk_1	glycerol kinase	9.03	0.17	1.13	0.17	1	1	8.88	0.15	1.11	0.24	0.79	1	9.03	-0.03	-1.02	0.84	1	1	12.49	-0.19	-1.14	0.13	0.92	1	12.49	-0.38	-1.3	0.00206	0.06	1	10.92	-0.2	-1.15	0.11	0.75	1	Cytoplasm	kinase	ENSMUST00000142152	ASTP,D930012N15Rik,Glycerokinase,glycerol kinase,Gyk		14933	79223
GPAM	Gpam_2	glycerol-3-phosphate acyltransferase, mitochondrial	113.88	-0.58	-1.49	1.19e-05	0.00557	0.61	113.88	-1.2	-2.3	5.98e-20	1.59e-16	3.06e-15	76.58	-0.63	-1.54	1.88e-06	0.00148	0.1	118.47	-0.33	-1.26	0.03	0.5	1	118.47	-0.88	-1.84	7.22e-09	3.88e-06	0.000369	94.74	-0.55	-1.46	0.000312	0.04	1	Cytoplasm	enzyme	ENSMUST00000235957	glycerol-3-phosphate acyltransferase, mitochondrial,Glycerol-phosphate acyltransferase,GPAT,GPAT-1,Gpat3,KIAA1560,LOC101927600,MGPAT,Mtgat,mtGPAT,Mtgpat1,P90	57678	14732	29653
HADH	Hadh_1	hydroxyacyl-CoA dehydrogenase	220.47	0.06	1.05	0.43	1	1	246.02	0.23	1.17	0.00579	0.13	1	246.02	0.16	1.12	0.05	0.63	1	247.49	0.02	1.02	0.83	1	1	244.23	-0.13	-1.1	0.2	0.69	1	247.49	-0.15	-1.11	0.14	0.8	1	Cytoplasm	enzyme	ENSMUST00000029610	3 Hydroxyacyl Coenzyme A Dehydrogenase,3-Hydroxyacyl-CoA Dehydrogenase,Beta-3 Hydroxyacyl Coenzyme A Dehydrogenase,HAD,HADH1,HADHSC,HCDH,HHF4,hydroxyacyl-CoA dehydrogenase,hydroxyacyl-Coenzyme A dehydrogenase,MSCHAD,SCHAD,β-3 Hydroxyacyl Coenzyme A Dehydrogenase	3033	15107	113965
HADHA	Hadha_1	hydroxyacyl-CoA dehydrogenase trifunctional multienzyme complex subunit alpha	96.23	-0.04	-1.03	0.65	1	1	104.87	0.13	1.09	0.11	0.57	1	104.87	0.17	1.12	0.04	0.57	1	103.73	0.02	1.01	0.83	1	1	103.05	-0.03	-1.02	0.77	0.98	1	103.73	-0.05	-1.03	0.62	1	1	Cytoplasm	enzyme	ENSMUST00000156859	ECHA,Enoyl-CoA Hydratase,GBP,HADH,hydroxyacyl-CoA dehydrogenase trifunctional multienzyme complex subunit alpha,hydroxyacyl-CoA dehydrogenase trifunctional multienzyme complex subunit α,LCEH,LCHAD,Mitochondrial long chain enoyl CoA hydratase,Mitochondrial trifunctional protein alpha,Mitochondrial trifunctional protein α,MTPA,RGD1560655,TP-ALPHA,TP-α	3030	97212	170670
HADHB	Hadhb_4	hydroxyacyl-CoA dehydrogenase trifunctional multienzyme complex subunit beta	27.22	0.01	1.01	0.93	1	1	34.79	0.36	1.29	0.00062	0.03	1	34.79	0.35	1.28	0.000875	0.07	1	36.94	0.03	1.02	0.81	1	1	36.38	-0.15	-1.11	0.15	0.6	1	36.94	-0.18	-1.13	0.09	0.68	1	Cytoplasm	enzyme	ENSMUST00000114786	3-Ketoacyl-CoA Thiolase,3-Ketoacyl-CoA Thiolase B,4930479F15Rik,A hydratase (trifunctional protein), beta subunit,A hydratase (trifunctional protein), β subunit,ECHB,hydroxyacyl-CoA dehydrogenase trifunctional multienzyme complex subunit beta,hydroxyacyl-CoA dehydrogenase trifunctional multienzyme complex subunit β,Kat,LKAT,Long-chain 3-ketoacyl-CoA thiolase,Mitochondrial long chain 3-ketoacyl-Co…	3032	231086	171155
INSIG1	Insig1_1	insulin induced gene 1	235.19	-0.16	-1.11	0.16	1	1	235.19	-0.31	-1.24	0.00572	0.12	1	211.4	-0.15	-1.11	0.17	1	1	181.14	0.00762	1.01	0.94	1	1	180.96	-0.05	-1.03	0.67	0.96	1	181.14	-0.05	-1.04	0.62	1	1	Cytoplasm	other	ENSMUST00000059155	1810013C12Rik,CL-6,Cl6a,IIG1,insulin induced gene 1,INSULIN INDUCED protein 1,Insulin-induced growth response protein cl-6,LOC64194	3638	231070	64194
INSIG2	Insig2_1	insulin induced gene 2	47.82	-0.29	-1.22	0.00517	0.17	1	47.82	-0.58	-1.5	2.84e-08	9.49e-06	0.00145	38.94	-0.29	-1.22	0.00588	0.19	1	81.97	-0.29	-1.22	0.01	0.28	1	81.97	-0.54	-1.45	2.42e-06	0.000457	0.12	66.45	-0.25	-1.19	0.03	0.41	1	Cytoplasm	other	ENSMUST00000003818	2900053I11Rik,C730043J18Rik,insulin induced gene 2	51141	72999	288985
LIPA	Lipa_2	lipase A, lysosomal acid type	86.03	-0.08	-1.06	0.3	1	1	86.03	-0.26	-1.2	0.000939	0.04	1	81.13	-0.18	-1.13	0.02	0.44	1	90.72	-0.14	-1.1	0.13	0.93	1	90.72	-0.32	-1.25	0.000408	0.02	1	81.72	-0.19	-1.14	0.04	0.48	1	Cytoplasm	enzyme	ENSMUST00000049572	Aceh,CEH,CESD,Chole,Chole2,Cholesteryl ester hydrolase,LAL,LIP1,Lipase A,lipase A, lysosomal acid type,lysosomal acid lipase A	3988	16889	25055
LIPC	Lipc_1	lipase C, hepatic type	80.19	0.31	1.24	0.00028	0.04	1	89.46	0.47	1.39	3.85e-08	1.2e-05	0.00197	89.46	0.16	1.12	0.06	0.71	1	49.55	0.19	1.14	0.07	0.74	1	53.13	0.35	1.27	0.000819	0.03	1	53.13	0.16	1.12	0.13	0.78	1	Extracellular Space	enzyme	ENSMUST00000034731	HDLCQ12,Hepatic Lipase,Hepatic Triglyceride Lipase,Hepatolipase,HL,Hpl,HTGL,lipase C, hepatic type,lipase, hepatic,LIPH,Triacylglycerol Lipase	3990	15450	24538
LPCAT3	Lpcat3_1	lysophosphatidylcholine acyltransferase 3	53.33	-0.19	-1.14	0.02	0.36	1	53.33	-0.31	-1.24	0.000137	0.01	1	46.6	-0.12	-1.09	0.14	0.97	1	48.8	-0.07	-1.05	0.42	1	1	48.8	-0.22	-1.17	0.00975	0.16	1	46.42	-0.15	-1.11	0.07	0.63	1	Plasma Membrane	enzyme	ENSMUST00000004381	C3F,Grcc3f,LPCAT,Lpeat,LPLAT 5,LPLAT12,LPSAT,lysophosphatidylcholine acyltransferase 3,MBOAT5,Moact5,Nessy,OACT5,PTG	10162	14792	362434
LPIN2	Lpin2_2	lipin 2	32.78	-0.25	-1.19	0.00919	0.23	1	32.78	-0.22	-1.17	0.02	0.24	1	27.92	0.03	1.02	0.79	1	1	41.76	-0.16	-1.12	0.12	0.9	1	41.76	-0.5	-1.41	2.87e-06	0.000517	0.15	37.24	-0.33	-1.26	0.00171	0.09	1	Nucleus	phosphatase	ENSMUST00000129635	2610511G02Rik,Lipin 2	9663	64898	316737
LRP1	Lrp1_1	LDL receptor related protein 1	53.66	0.09	1.06	0.33	1	1	57.93	0.2	1.15	0.03	0.29	1	57.93	0.11	1.08	0.21	1	1	47.41	-0.00146	-1	0.99	1	1	48.04	0.08	1.06	0.45	0.89	1	48.04	0.08	1.06	0.44	1	1	Plasma Membrane	transmembrane receptor	ENSMUST00000049149	A2MR,alpha-2-macroglobulin receptor,APOER,APR,b2b1554Clo,CD91,IGFBP-3R,IGFBP3R1,KPA,LDL receptor related protein 1,LDL-RELATED 1,low density lipoprotein receptor-related protein 1,LRP,Lrp1 beta,Lrp1 β,LRP1A,TGFBR5,α-2-macroglobulin receptor	4035	16971	299858
MAP1LC3A	Map1lc3a_1	microtubule associated protein 1 light chain 3 alpha	28.3	0.06	1.04	0.49	1	1	30.58	0.17	1.13	0.04	0.37	1	30.58	0.11	1.08	0.19	1	1	46.69	0.15	1.11	0.09	0.81	1	51.72	0.36	1.29	6.54e-05	0.00569	1	51.72	0.21	1.16	0.02	0.34	1	Cytoplasm	other	ENSMUST00000029128	1010001H21Rik,4922501H04Rik,ATG8E,LC3,LC3-I,LC3-II,LC3A,MAP LC3,MAP1ALC3,MAP1BLC3,microtubule-associated protein 1 light chain 3 alpha,microtubule-associated protein 1 light chain 3 α	84557	66734	362245
MGLL	Mgll_1	monoglyceride lipase	63.55	0.12	1.09	0.23	1	1	69.23	0.25	1.19	0.01	0.21	1	69.23	0.13	1.09	0.22	1	1	80.4	-0.07	-1.05	0.51	1	1	80.4	-0.31	-1.24	0.00385	0.09	1	76.11	-0.24	-1.18	0.03	0.37	1	Plasma Membrane	enzyme	ENSMUST00000113585	FLJ22330,HU-K5,MAGL,MGL,mLipase,MONOACYLGLYCEROL LIPASE,Monoglyceride Lipase,MONOGLYCEROL LIPASE	11343	23945	29254
MLXIPL	Mlxipl_6	MLX interacting protein like	40.26	0.02	1.01	0.85	1	1	39.9	0.00987	1.01	0.92	1	1	40.26	-0.00953	-1.01	0.93	1	1	31.03	0.08	1.06	0.4	1	1	33.15	0.23	1.17	0.02	0.25	1	33.15	0.14	1.1	0.16	0.84	1	Nucleus	transcription regulator	ENSMUST00000005507	bHLHd14,CHREBP,MIO,MLX,MLX interacting protein-like,MONDOB,WBSCR14,WS-bHLH	51085	58805	171078
NOTUM	Notum_1	notum, palmitoleoyl-protein carboxylesterase	15.61	0.2	1.15	0.03	0.42	1	21.9	0.69	1.61	2.28e-14	2.39e-11	1.17e-09	21.9	0.49	1.4	6.87e-08	0.00015	0.00352	11.09	0.54	1.45	1.95e-05	0.01	1	11.99	0.71	1.63	1.88e-08	8.17e-06	0.000964	11.99	0.17	1.12	0.18	0.87	1	Extracellular Space	enzyme	ENSMUST00000106177	5730593N15Rik,hNOTUM,notum palmitoleoyl-protein carboxylesterase,NOTUM, palmitoleoyl-protein carboxylesterase,RGD1307119	147111	77583	303743
NR1I3	Nr1i3_3	nuclear receptor subfamily 1 group I member 3	25.34	0.43	1.35	0.00623	0.19	1	36.97	0.97	1.96	5.69e-10	2.89e-07	2.91e-05	36.97	0.54	1.46	0.000533	0.05	1	20.11	0.75	1.68	7.74e-05	0.02	1	17.98	0.65	1.57	0.000568	0.03	1	20.11	-0.1	-1.07	0.61	1	1	Nucleus	ligand-dependent nuclear receptor	ENSMUST00000155126	CAR,CAR-beta,CAR-β,CAR1,CAR2,Care2,Constitutive androstane receptor,ESTM32,MB67,nuclear receptor subfamily 1 group I member 3,nuclear receptor subfamily 1, group I, member 3	9970	12355	65035
PLIN2	Plin2_1	perilipin 2	289.66	-0.16	-1.12	0.1	0.86	1	289.66	-0.14	-1.1	0.16	0.69	1	262.17	0.02	1.02	0.81	1	1	401.21	-0.11	-1.08	0.29	1	1	401.21	-0.51	-1.42	1.25e-06	0.00027	0.06	369.1	-0.4	-1.32	0.000155	0.02	1	Plasma Membrane	other	ENSMUST00000000466	ADFP,Adipophilin,Adipose differentiation-related,ADPH,ADRP,perilipin 2	123	11520	298199
PLIN3	Plin3_1	perilipin 3	24.32	-0.42	-1.34	5.9e-07	0.000736	0.03	24.32	-0.6	-1.52	1.19e-12	8.84e-10	6.11e-08	18.12	-0.18	-1.13	0.03	0.54	1	22.23	-0.2	-1.15	0.06	0.68	1	22.23	-0.47	-1.39	4.69e-06	0.000767	0.24	19.29	-0.28	-1.21	0.00734	0.19	1	Cytoplasm	other	ENSMUST00000019726	1300012C15Rik,AABR07066529.1,CSP,M6PRBP1,perilipin 3,PP17,TIP47	10226	66905	316130
PLIN5	Plin5_1	perilipin 5	11.23	0.27	1.2	0.04	0.51	1	11.98	0.36	1.28	0.00498	0.11	1	11.98	0.09	1.06	0.48	1	1	14.53	0.21	1.16	0.06	0.69	1	14.47	0.26	1.2	0.02	0.22	1	14.53	0.05	1.04	0.64	1	1	Plasma Membrane	other	ENSMUST00000019808	2310076L09Rik,LSDA5,LSDP5,MLDP,OXPAT,PAT-1,perilipin 5	440503	66968	501283
PNPLA2	Pnpla2_2	patatin like phospholipase domain containing 2	22.39	0.00936	1.01	0.92	1	1	25.44	0.19	1.14	0.03	0.31	1	25.44	0.18	1.14	0.04	0.59	1	24.88	0.03	1.02	0.8	1	1	24.62	-0.15	-1.11	0.14	0.59	1	24.88	-0.17	-1.13	0.08	0.65	1	Cytoplasm	enzyme	ENSMUST00000026583	0610039C21Rik,1110001C14Rik,Adipose triglyceride lipase,ATGL,DESNUTRIN,FP17548,Gs2,iPLA2zeta,LOC100507839,LOC100911615,patatin-like phospholipase domain containing 2,PEDF-R,RGD1309044,TRIACYLGLYCEROL HYDROLASE,TTS-2.2,TTS2	57104	66853	361676
PNPLA3	Pnpla3_1	patatin like phospholipase domain containing 3	17.04	-0.72	-1.65	0.000368	0.04	1	17.04	-2.24	-4.71	8.88e-28	1e-23	4.54e-23	10.3	-1.51	-2.86	1.63e-13	6.44e-09	8.36e-09	3.25	-0.55	-1.47	0.22	1	1	3.25	-1.47	-2.78	0.00117	0.04	1	2.24	-0.92	-1.89	0.04	0.49	1	Cytoplasm	enzyme	ENSMUST00000045289	Adiponutrin,ADPN,C22orf20,iPLA(2)epsilon,iPLA(2)ε,iPLA2-epsilon,iPLA2-ε,patatin-like phospholipase domain containing 3	80339	116939	362972
POR	Por_3	cytochrome p450 oxidoreductase	150.37	0.46	1.38	2.09e-05	0.00801	1	195.42	0.84	1.79	8.79e-15	9.92e-12	4.5e-10	195.42	0.38	1.3	0.000465	0.05	1	83.87	0.36	1.28	0.00649	0.22	1	77.13	0.3	1.23	0.02	0.26	1	83.87	-0.06	-1.04	0.63	1	1	Cytoplasm	enzyme	ENSMUST00000005651	4933424M13Rik,CPR,Cyp,Cyp reductase,Cyp450r,CYPOR,Cytochrome P450 Oxidoreductase,cytochrome P450 reductase,NADH OXYDOREDUCTASE,NADPH CYT P450 REDUCTASE,Nadph Cytochrome C Reductase,NADPH DEPENDENT CYTOCHROME P450 REDUCTASE,NADPH Reductase,P450 (cytochrome) oxidoreductase,P450 Oxidoreductase,P450 Reductase,P450R	5447	18984	29441
PPARA	Ppara_2	peroxisome proliferator activated receptor alpha	26.44	0.11	1.08	0.31	1	1	26.48	0.13	1.09	0.25	0.8	1	26.48	0.02	1.01	0.88	1	1	25.94	0.17	1.13	0.12	0.9	1	22.98	-0.32	-1.25	0.00361	0.09	1	25.94	-0.49	-1.41	8.67e-06	0.00481	0.44	Nucleus	ligand-dependent nuclear receptor	ENSMUST00000109422	4933429D07Rik,AI118064,AW742785,hPPAR,MGC2452,NR1C1,peroxisome proliferator activated receptor alpha,peroxisome proliferator activated receptor α,PPAR,PPAR alpha,PPAR α	5465	19013	25747
SCAP	Scap_2	SREBF chaperone	51.98	-0.14	-1.1	0.1	0.86	1	51.98	-0.24	-1.18	0.00453	0.11	1	47.04	-0.1	-1.07	0.23	1	1	35.37	0.13	1.1	0.16	0.97	1	33.71	0.12	1.09	0.2	0.69	1	35.37	-0.01	-1.01	0.9	1	1	Cytoplasm	other	ENSMUST00000098350	9530044G19,mKIAA0199,SREBF chaperone	22937	235623	301024
SCD	Scd1_1	stearoyl-CoA desaturase	4303.91	-0.39	-1.31	0.02	0.38	1	4303.91	-1.41	-2.66	9.81e-17	1.48e-13	5.02e-12	3282.84	-1.02	-2.03	1.9e-09	1.07e-05	9.72e-05	4862.6	-0.44	-1.36	0.0055	0.2	1	4862.6	-1.28	-2.42	1.62e-15	9.03e-12	8.28e-11	3584.84	-0.83	-1.78	2.09e-07	0.000404	0.01	Cytoplasm	enzyme	ENSMUST00000041331	ab,Delta9 Desaturase,FADS5,hSCD1,MSTP008,PRO1933,SCD1,SCDOS,STEAROYL-COA DESATURASE,stearoyl-Coenzyme A desaturase 1,Stearyl CoA Destaurase,δ-9-desaturase	6319	20249	246074
SIRT3	Sirt3_2	sirtuin 3	31.33	0.21	1.15	0.02	0.33	1	36.2	0.42	1.34	1.14e-06	0.000218	0.06	36.2	0.21	1.16	0.01	0.31	1	33.44	0.2	1.15	0.05	0.66	1	32.18	0.2	1.15	0.05	0.35	1	33.44	0.00535	1	0.96	1	1	Cytoplasm	enzyme	ENSMUST00000106048	2310003L23Rik,SIR2L3,Sirtuin 3	23410	64384	293615
Slc25a1	Slc25a1_1	solute carrier family 25 (mitochondrial carrier, citrate transporter), member 1	152.15	0.000914	1	0.99	1	1	152.15	-0.16	-1.12	0.04	0.35	1	151.66	-0.16	-1.12	0.04	0.57	1	167.5	0.03	1.02	0.71	1	1	164.04	0.03	1.02	0.72	0.97	1	167.5	-0.000823	-1	0.99	1	1	Cytoplasm	transporter	ENSMUST00000003622	1300019P08Rik,2610100G11Rik,AI194714,Cic,Citrate transport,Ctp,Dgsj,Slc20a3,solute carrier family 25 (mitochondrial carrier, citrate transporter), member 1,solute carrier family 25 member 1,Tcc,Tricarboxylate carrier (mitochondrial),Tricarboxylate transport		13358	29743
SLC25A20	Slc25a20_1	solute carrier family 25 member 20	51.32	0.03	1.02	0.77	1	1	60.12	0.26	1.2	0.00624	0.13	1	60.12	0.23	1.17	0.01	0.33	1	62.14	0.00695	1	0.94	1	1	62.14	0.03	1.02	0.75	0.98	1	62.07	0.02	1.02	0.8	1	1	Cytoplasm	transporter	ENSMUST00000035222	1110007P09Rik,CAC,CACT,mCAC,solute carrier family 25 (mitochondrial carnitine/acylcarnitine translocase), member 20,solute carrier family 25 member 20	788	57279	117035
SLC27A2	Slc27a2_1	solute carrier family 27 member 2	255.29	0.09	1.06	0.34	1	1	304.55	0.35	1.27	0.000127	0.00941	1	304.55	0.26	1.2	0.00408	0.15	1	297.9	0.15	1.11	0.12	0.9	1	269.54	0.05	1.04	0.58	0.94	1	297.9	-0.1	-1.07	0.32	0.99	1	Cytoplasm	transporter	ENSMUST00000061491	ACSVL1,FACVL1,FATP2,hFACVL1,HsT17226,solute carrier family 27 (fatty acid transporter), member 2,solute carrier family 27 member 2,Vlac,VLACS,Vlcas,VLCS	11001	26458	65192
SLC27A5	Slc27a5_1	solute carrier family 27 member 5	329.5	0.18	1.13	0.02	0.42	1	340.06	0.23	1.17	0.00456	0.11	1	340.06	0.05	1.03	0.55	1	1	276.04	0.16	1.11	0.13	0.92	1	275.62	0.21	1.16	0.04	0.32	1	276.04	0.06	1.04	0.58	1	1	Cytoplasm	transporter	ENSMUST00000032539	ACSB,ACSVL6,BACS,BAL,Bile Acid-Coa Synthetase,FACVL3,FATP-5,Fatty Acid-Coa Ligase,LOC79111,Rbal,rBAL-1,solute carrier family 27 (fatty acid transporter), member 5,solute carrier family 27 member 5,VLACSR,VLCS-H2	10998	26459	79111
SREBF1	Srebf1_3	sterol regulatory element binding transcription factor 1	50.58	0.01	1.01	0.91	1	1	49.86	-0.46	-1.37	7.96e-05	0.0067	1	50.58	-0.47	-1.38	5.07e-05	0.01	1	32.14	0.03	1.02	0.86	1	1	31.58	-0.12	-1.09	0.41	0.87	1	32.14	-0.15	-1.11	0.32	0.99	1	Nucleus	transcription regulator	ENSMUST00000144942	ADD-1,bHLHd1,HMD,IFAP2,S14,SREBP-1,SrebpF1,sterol regulatory element binding transcription factor 1,STEROL RESPONSE ELEMENT	6720	20787	78968

## Sheet: Table S5. Canonical Pathways
Canonical Pathways	Activation z-scores						-logp-values						-logB-H p-values
	Females: 35% vs 0% Bean	Females: 70% vs 0% Bean	Females: 70% vs 35% Bean	Males: 35% vs 0% Bean	Males: 70% vs 0% Bean	Males: 70% vs 35% Bean	Females: 35% vs 0% Bean	Females: 70% vs 0% Bean	Females: 70% vs 35% Bean	Males: 35% vs 0% Bean	Males: 70% vs 0% Bean	Males: 70% vs 35% Bean	Females: 35% vs 0% Bean	Females: 70% vs 0% Bean	Females: 70% vs 35% Bean	Males: 35% vs 0% Bean	Males: 70% vs 0% Bean	Males: 70% vs 35% Bean
Acyl-CoA Hydrolysis	N/A	1	N/A	2	N/A	N/A	1.5558	2.74937	0.696014	4.23059	1.60712	2.48999	0.907896	1.95582	0.343165	3.11037	0.951334	1.58967
Fatty Acid Activation	N/A	0.447	N/A	N/A	N/A	N/A	5.22188	6.13747	5.58008	2.78449	3.36316	2.40019	4.00358	4.96993	4.32214	1.8814	2.42134	1.5352
Fatty Acid α-oxidation	N/A	N/A	N/A	N/A	N/A	N/A	0.481852	2.06845	0.54314	0.538334	1.14796	1.11153	0.242696	1.38155	0.262648	0.253034	0.587088	0.530261
Fatty Acid β-oxidation I	-0.447	2.324	2.887	1.342	0.707	N/A	5.46178	14.5333	16.0393	4.73139	5.54961	1.38279	4.21544	12.5311	13.6511	3.53433	4.33286	0.714186
Fatty Acid β-oxidation III (Unsaturated, Odd Number)	N/A	N/A	N/A	N/A	N/A	N/A	1.13462	0.825984	1.20614	1.2006	1.91635	0	0.665332	0.492825	0.643931	0.67303	1.20399	0
Mitochondrial L-carnitine Shuttle Pathway	N/A	0.816	1	N/A	0	N/A	4.66102	6.5209	6.44675	2.47694	3.7997	3.15747	3.48163	5.30879	5.13765	1.62103	2.78252	2.15839
Oleate Biosynthesis II (Animals)	N/A	-1	-1	N/A	N/A	N/A	2.7809	2.88174	4.3933	1.74439	1.69689	2.5876	1.84278	2.05081	3.28377	1.04274	1.02764	1.65679
Stearate Biosynthesis I (Animals)	-0.333	0.258	0.333	1.667	-0.577	-1.897	9.66352	14.5707	9.37375	9.30913	8.36649	9.92947	7.94006	12.5311	7.68444	7.76684	6.97365	8.03644
Triacylglycerol Biosynthesis	-1.633	-1.667	-2	N/A	-1.667	-2.449	4.33871	4.57774	2.89088	1.30827	3.29635	3.06198	3.18345	3.52981	1.99396	0.746314	2.36839	2.07204
Triacylglycerol Degradation	2.333	2.496	2.121	2.449	2.5	1.134	6.84782	8.18847	7.53289	4.34937	10.035	3.51141	5.42539	6.80609	6.09885	3.20502	8.51722	2.4423
γ-linolenate Biosynthesis II (Animals)	-1.342	0	0	N/A	-0.447	-2	7.47377	9.21791	9.6026	3.67039	4.85372	4.33707	5.9264	7.75981	7.86753	2.59476	3.73388	3.17105
© 2000-2022 QIAGEN. All rights reserved.

## Sheet: Table S6. Upstream Regulators
Upstream Regulators	Activation z-scores						-logp-values						-logB-H p-values
	Females: 35% vs 0% Bean	Females: 70% vs 0% Bean	Females: 70% vs 35% Bean	Males: 35% vs 0% Bean	Males: 70% vs 0% Bean	Males: 70% vs 35% Bean	Females: 35% vs 0% Bean	Females: 70% vs 0% Bean	Females: 70% vs 35% Bean	Males: 35% vs 0% Bean	Males: 70% vs 0% Bean	Males: 70% vs 35% Bean	Females: 35% vs 0% Bean	Females: 70% vs 0% Bean	Females: 70% vs 35% Bean	Males: 35% vs 0% Bean	Males: 70% vs 0% Bean	Males: 70% vs 35% Bean
ACOX1	3.79	2.431	0.023	4.576	4.988	3.042	19.0332	34.9636	22.1109	29.5948	44.2322	34.6262	16.5805	32.2974	19.7282	26.6861	41.3826	31.9456
ACSL3	N/A	-2	N/A	N/A	N/A	N/A	2.63168	5.50723	4.71414	4.71078	3.34639	4.29737	1.84585	4.34726	3.59065	3.5503	2.40405	3.18883
ACSS2	-1.342	-0.508	-1.633	N/A	-2.121	-2.646	4.2045	8.1713	5.85886	2.22442	5.25616	6.32654	3.12677	6.74531	4.60736	1.58371	4.04889	4.96813
AGPAT2	1.98	2.425	2.213	1.698	1.937	1.98	3.41137	4.18416	5.00321	6.43138	4.88477	3.15196	2.45521	3.18003	3.84776	5.04776	3.7215	2.23057
AHR	0.76	1.341	2.292	1.209	1.235	0.824	14.2703	14.6247	9.74853	14.497	12.6029	5.49171	12.1575	12.7689	8.10828	12.3266	10.8076	4.23523
AMPK	0.048	1.657	2.195	1.292	0.998	N/A	4.48964	4.8989	2.95566	2.32096	3.5596	0	3.3756	3.8134	2.08732	1.6516	2.5844	0
APOE	0.066	0.683	0.976	2.596	2.602	0.851	8.18152	14.5268	9.0238	7.67654	14.7301	7.90322	6.59284	12.6761	7.44872	6.14809	12.8707	6.37214
CD36	N/A	-0.853	-1.067	-2.219	-2.226	-1.236	0	3.33521	2.03766	2.664	2.28023	2.47897	0	2.43535	1.34518	1.90506	1.54935	1.6929
CIDEC	N/A	-2.249	-2.02	-1.969	-0.746	-0.285	1.36858	4.57029	6.59556	2.36826	4.05896	4.52143	0.945982	3.51936	5.24799	1.69047	3.01551	3.3751
DGAT2	N/A	-2.236	-2.236	N/A	-0.277	N/A	3.58075	5.59372	7.54669	3.78539	5.26938	3.3783	2.60693	4.42667	6.10537	2.78788	4.0588	2.409
EHHADH	N/A	-0.971	-1.463	1	1.633	2.236	1.45179	12.0941	10.4209	4.00827	4.33445	4.76411	0.97848	10.3671	8.69898	2.97563	3.25075	3.59012
ELOVL3	-1.463	-1.769	-1.726	-2.887	-2.055	-0.563	4.11262	9.37191	6.53759	8.64948	7.5004	3.64045	3.04822	7.85194	5.20044	7.01957	6.05826	2.6257
ELOVL5	2.976	1.998	1.68	2.113	1.962	2.993	8.62934	13.3384	21.0379	7.81234	12.383	13.8165	6.98108	11.536	18.7382	6.27781	10.6044	11.974
FASN	-1.51	-1.012	-1.961	-0.724	-1.213	-3.132	4.15777	7.70104	6.59798	8.72449	7.60111	5.34208	3.08749	6.32326	5.24799	7.0751	6.15327	4.09637
FOXA1	N/A	2.533	N/A	N/A	2.025	2.163	0	1.61317	0	0	2.45998	1.76218	0	1.04151	0	0	1.6915	1.11452
HNF1A	0.463	2.288	-0.174	2.934	4.836	3.89	16.8643	24.5443	10.0605	18.78	34.4985	18.4558	14.5499	22.3205	8.39033	16.3236	31.9499	16.365
HNF4A	0.93	2.671	0.346	2.925	4.591	1.943	23.1962	43.234	23.3928	22.1671	51.9844	26.546	20.6185	40.232	20.8106	19.5216	48.6577	24.0872
HSD17B4	N/A	-0.971	-1.463	1	1.633	2.236	0	8.74864	8.26011	3.09988	2.96841	3.60057	0	7.2866	6.75096	2.23914	2.09088	2.60017
INSIG1	3.267	3.305	3.267	1.503	2.724	4.207	15.237	19.6297	15.5443	11.1185	16.6568	13.8199	13.0273	17.5978	13.5062	9.24461	14.728	11.974
INSIG2	2.406	2.466	2.436	2.209	2.222	2.764	10.7046	12.3759	11.3342	4.99777	6.04372	8.50973	8.86062	10.6211	9.5536	3.7924	4.74771	6.92793
INSR	-2.688	-0.016	0.198	0.135	0.604	-2.139	9.04638	16.0521	15.0938	6.87112	11.3381	3.08886	7.36265	14.1233	13.0952	5.43715	9.62062	2.17496
Insulin	-2.543	-2.162	-2.701	-2.572	-0.303	-1.005	18.4701	31.8351	17.5149	14.0817	29.1215	20.3917	16.0685	29.2591	15.372	11.9358	26.7326	18.2192
IRS1	-1.163	-0.489	-1.047	-1.77	-2.222	-1.96	3.47896	4.96676	4.04705	6.3585	4.63018	2.9493	2.51318	3.87686	3.00366	4.98556	3.50117	2.06027
LIPE	-0.161	1.828	1.64	1.673	2.725	1.48	3.72423	12.3072	8.33146	5.8229	8.59205	3.72893	2.7225	10.5565	6.81615	4.51811	7.05769	2.70895
LPIN1	-0.861	-1.524	-2.19	-1.172	-0.705	-1.34	4.6097	5.59293	6.24525	3.84997	5.05697	4.22546	3.47528	4.42667	4.94365	2.84076	3.87324	3.12588
MGLL	N/A	-0.447	N/A	N/A	2.236	2.236	0	2.82129	2.28574	1.30757	2.53242	3.98373	0	1.99862	1.546	0.956447	1.75532	2.92172
MLXIPL	-1.691	-1.789	-2.873	-1.671	5.157	3.639	6.51611	10.6975	12.0226	8.27255	67.0445	65.5141	5.11693	9.06665	10.2001	6.67209	63.2406	61.8792
MOGAT1	N/A	2.425	2.219	N/A	N/A	N/A	0	5.3927	6.00076	0	0	2.618	0	4.25308	4.73026	0	0	1.80068
MTOR	-2.021	-1.836	-1.918	-1.63	-2.151	-1.999	2.14662	7.93305	11.15	2.37081	10.3298	9.10595	1.46288	6.53316	9.39169	1.6926	8.6873	7.47107
N-cor	2.36	2.377	2.559	2.376	2.905	3.132	8.72782	8.1091	8.68428	6.75862	10.8157	7.80358	7.07096	6.68883	7.13679	5.33426	9.14216	6.28548
Nr1h	-3.242	-2.183	-1.798	-2.002	-2.09	-2.77	8.55017	8.00729	8.77987	7.06945	6.15998	5.33684	6.92523	6.59455	7.22903	5.60274	4.85165	4.0929
NR1H3	-2.041	-2.54	-2.071	-0.899	-0.072	-1.381	8.62099	8.31178	9.14468	7.60099	8.37437	7.38182	6.97696	6.8741	7.55143	6.07853	6.85154	5.9053
NR1I3	1.603	2.441	0.611	1.984	2.332	1.997	14.3921	25.4488	15.7974	16.9575	24.1095	19.6177	12.2538	23.1739	13.738	14.6131	21.8738	17.5013
ONECUT1	1.312	1.574	0.655	2.421	2.751	2.219	4.20481	7.39765	3.95019	6.99757	9.86803	2.94606	3.12677	6.04406	2.93319	5.54628	8.24886	2.05859
PLIN5	-1.492	-2.042	-1.289	-0.647	0.303	0.896	7.02437	12.6883	8.89591	4.19115	6.42557	3.44101	5.57702	10.9294	7.3279	3.12551	5.09446	2.46031
POR	1.45	2.685	2.668	0.992	1.906	2.868	28.2567	50.4745	33.4809	34.7192	44.772	36.089	25.2019	47.2965	30.5184	31.0324	41.8713	33.2992
Ppar	N/A	2.607	N/A	N/A	0.57	-0.447	0	4.39125	0	0	2.38622	3.08059	0	3.3632	0	0	1.63696	2.16917
PPARA	-0.238	3.79	4.467	0.348	-2.009	-3.608	48.5394	80.7585	62.4492	32.7179	57.7423	44.2046	44.8825	76.9784	58.7878	29.3321	54.2394	40.8707
PPARG	-2.235	0.497	-0.609	-0.673	-1.47	-4.185	11.8546	30.405	27.1133	14.0785	23.0174	16.0008	9.93018	27.8801	24.4061	11.9358	20.857	14.038
PPARGC1B	-2.701	-1.791	-2.006	-1.466	-1.02	-2.263	10.9696	10.0696	7.44517	5.43397	5.77402	4.33752	9.09805	8.48817	6.00905	4.17367	4.50671	3.21852
RICTOR	1.803	-0.277	N/A	N/A	-5.223	-4.772	1.18425	1.69933	0	0	22.6521	19.7847	0.829064	1.10279	0	0	20.511	17.655
SCAP	-3.406	-2.824	-2.51	-0.866	-1.154	-3.532	12.8963	28.4114	28.9789	11.7465	16.1832	11.7358	10.8627	26.0115	26.0956	9.81559	14.2658	9.99297
SIRT3	3.441	3.131	1.98	1.974	0.975	-0.849	8.10114	8.78924	1.5632	1.55963	4.05558	2.31688	6.52345	7.32301	1.04228	1.10224	3.01439	1.55532
SLC27A2	-0.555	-3.628	-3.561	-1.212	-0.585	1.486	2.79138	24.5956	27.3001	5.12116	6.17674	6.25456	1.96253	22.3596	24.5418	3.89674	4.86564	4.91193
SREBF1	-4.198	-3.779	-4.241	-1.068	-3.037	-4.152	26.8067	36.6635	20.5134	10.7474	24.896	17.6411	23.9949	33.8377	18.2499	8.9179	22.6236	15.586
Srebp	-1.964	-1.219	-0.928	N/A	-0.804	-2.183	3.3156	6.32316	6.27942	2.4092	4.70394	5.47036	2.38709	5.07581	4.97209	1.71759	3.56472	4.2175
TFEB	-3.109	-3.116	N/A	-0.929	-3.437	N/A	4.68405	3.76989	0	1.63051	4.25096	0	3.54306	2.81973	0	1.15721	3.17625	0
TSC1	2.538	2.35	1.155	2.538	2.264	-0.711	4.52689	5.44276	6.91562	5.12361	9.50176	3.95336	3.4015	4.29309	5.52834	3.89674	7.91008	2.89482
TSC2	2.534	1.159	0.468	1.729	2.7	1.349	5.11297	5.63063	5.9268	3.19171	9.81771	6.31931	3.90789	4.45475	4.6633	2.31108	8.20136	4.96319
© 2000-2022 QIAGEN. All rights reserved.
